# Supplementary material for: The analysis of the internet of things database query and optimization using deep learning network model
Source: PLoS One. 2024 Jun 28;19(6):e0306291. doi: 10.1371/journal.pone.0306291 (PMC11213290; doi:10.1371/journal.pone.0306291)
Supplement: S1 Data — (XLSX) [file pone.0306291.s001.xlsx]

## Sheet: Algorithm
1-112:Patients 113-118:Healthy people
	FCM	R-CNN	DCNN
1	True positive	True positive	False negative
2	True positive	True positive	True positive
3	True positive	True positive	True positive
4	True positive	True positive	True positive
5	True positive	True positive	True positive
6	True positive	True positive	True positive
7	True positive	True positive	True positive
8	False negative	True positive	True positive
9	True positive	True positive	True positive
10	True positive	True positive	True positive
11	True positive	True positive	True positive
12	True positive	False negative	True positive
13	True positive	True positive	True positive
14	True positive	False negative	True positive
15	False negative	True positive	True positive
16	True positive	True positive	True positive
17	True positive	False negative	True positive
18	True positive	True positive	True positive
19	True positive	False negative	True positive
20	False negative	True positive	False negative
21	True positive	True positive	True positive
22	False negative	False negative	True positive
23	True positive	True positive	True positive
24	True positive	True positive	True positive
25	False negative	False negative	False negative
26	True positive	True positive	True positive
27	True positive	True positive	True positive
28	False negative	True positive	True positive
29	True positive	True positive	True positive
30	True positive	True positive	True positive
31	True positive	True positive	True positive
32	False negative	True positive	False negative
33	True positive	True positive	True positive
34	False negative	True positive	True positive
35	True positive	True positive	True positive
36	True positive	True positive	True positive
37	True positive	True positive	True positive
38	False negative	True positive	True positive
39	True positive	True positive	True positive
40	True positive	True positive	True positive
41	False negative	True positive	True positive
42	True positive	True positive	True positive
43	True positive	True positive	True positive
44	True positive	True positive	True positive
45	True positive	True positive	True positive
46	True positive	True positive	True positive
47	True positive	True positive	True positive
48	True positive	True positive	True positive
49	True positive	True positive	True positive
50	True positive	True positive	True positive
51	True positive	True positive	True positive
52	True positive	True positive	True positive
53	True positive	True positive	True positive
54	True positive	True positive	True positive
55	True positive	True positive	True positive
56	True positive	True positive	True positive
57	True positive	True positive	True positive
58	True positive	True positive	True positive
59	True positive	True positive	True positive
60	True positive	True positive	True positive
61	True positive	True positive	True positive
62	True positive	True positive	True positive
63	True positive	True positive	True positive
64	True positive	True positive	True positive
65	True positive	True positive	True positive
66	False negative	True positive	True positive
67	True positive	True positive	True positive
68	True positive	True positive	True positive
69	True positive	True positive	True positive
70	True positive	True positive	True positive
71	True positive	True positive	True positive
72	True positive	True positive	True positive
73	True positive	True positive	True positive
74	True positive	True positive	True positive
75	True positive	False negative	True positive
76	True positive	True positive	True positive
77	True positive	False negative	True positive
78	True positive	True positive	True positive
79	True positive	True positive	True positive
80	True positive	False negative	True positive
81	True positive	True positive	True positive
82	True positive	True positive	False negative
83	True positive	True positive	True positive
84	True positive	True positive	True positive
85	False negative	True positive	True positive
86	True positive	False negative	True positive
87	True positive	True positive	True positive
88	False negative	True positive	False negative
89	True positive	False negative	True positive
90	False negative	True positive	True positive
91	True positive	True positive	True positive
92	False negative	True positive	True positive
93	True positive	False negative	True positive
94	True positive	True positive	True positive
95	True positive	True positive	True positive
96	True positive	False negative	True positive
97	False negative	True positive	False negative
98	False negative	False negative	False negative
99	True positive	True positive	True positive
100	False negative	False negative	True positive
101	False negative	True positive	True positive
102	True positive	True positive	True positive
103	True positive	False negative	True positive
104	True positive	True positive	True positive
105	True positive	True positive	True positive
106	True positive	True positive	False negative
107	True positive	True positive	True positive
108	True positive	True positive	True positive
109	True positive	True positive	True positive
110	True positive	True positive	True positive
111	False negative	True positive	True positive
112	True positive	False negative	True positive
113	True negative	False positive	True negative
114	True negative	True negative	True negative
115	False positive	True negative	True negative
116	True negative	True negative	True negative
117	False positive	False positive	True negative
118	True negative	True negative	True negative
119	True negative	True negative	True negative
120	True negative	True negative	True negative
121	True negative	True negative	True negative
122	False positive	False positive	True negative
123	True negative	True negative	True negative
124	False positive	False positive	True negative
125	True negative	True negative	True negative
126	True negative	True negative	True negative
127	True negative	True negative	True negative
128	True negative	True negative	True negative
129	True negative	True negative	True negative
130	True negative	True negative	True negative
131	True negative	True negative	True negative
132	False positive	False positive	True negative
133	True negative	True negative	True negative
134	True negative	True negative	True negative
135	True negative	True negative	True negative
136	False positive	False positive	True negative
137	True negative	True negative	True negative
138	True negative	True negative	True negative
139	True negative	True negative	True negative
140	True negative	True negative	True negative
141	False positive	False positive	False positive
142	True negative	True negative	True negative
143	True negative	True negative	True negative
144	True negative	False positive	True negative
145	True negative	True negative	True negative
146	False positive	True negative	False positive
147	True negative	True negative	True negative
148	True negative	True negative	True negative
149	True negative	True negative	True negative
150	False positive	False positive	True negative
151	True negative	True negative	True negative
152	False positive	False positive	True negative
153	True negative	True negative	True negative
154	True negative	True negative	True negative
155	True negative	True negative	True negative
156	True negative	True negative	True negative
157	True negative	True negative	True negative
158	True negative	True negative	True negative
159	True negative	False positive	True negative
160	True negative	True negative	True negative
161	False positive	True negative	False positive
162	True negative	True negative	True negative
163	False positive	False positive	True negative
164	True negative	True negative	True negative
165	True negative	True negative	True negative
166	True negative	True negative	True negative
167	False positive	False positive	True negative
168	True negative	True negative	True negative
169	True negative	True negative	True negative
170	True negative	True negative	True negative
171	True negative	True negative	True negative
172	True negative	True negative	True negative
173	False positive	True negative	True negative
174	True negative	True negative	True negative
175	True negative	True negative	True negative
176	False positive	True negative	True negative
177	True negative	True negative	True negative
178	True negative	True negative	True negative
179	True negative	True negative	True negative
180	True negative	True negative	True negative
181	False positive	True negative	False positive
182	True negative	True negative	True negative
183	True negative	True negative	True negative
184	True negative	True negative	True negative
185	False positive	True negative	True negative
186	True negative	True negative	True negative
187	False positive	True negative	True negative
188	True negative	False positive	True negative

## Sheet: Patient
1-56:Test group 57-112:Control group
	Age (years old)	Height (cm)	Weight (kg)	Gender	Lesion	Pathogenic causes	Wound healing time (day)	Hospitalization time (day)	Degree of wound pain (score)	Health knowledge score	Curative effect	Satisfaction
1	7	133.64	32.88	Male	Left	Strike a heavy object	14.24	9.29	4.55	5.94	Markedly effective	Satisfied
2	8	111.93	24.99	Male	Right	Fall injury	16.84	9.28	3.13	6.35	Markedly effective	Very satisfied
3	9	139.81	31.49	Female	Right	Fall injury	12.81	9.44	3.61	9.46	Markedly effective	Satisfied
4	9	126.18	31.62	Male	Left	Strike a heavy object	18.95	3.64	2.02	9.43	Markedly effective	Very satisfied
5	8	135.36	16.37	Male	Right	Fall injury	10.99	13.09	3.77	14.37	Effective	Very satisfied
6	6	123.65	24.23	Male	Left	Scald	16.36	6	4.01	8.74	Markedly effective	Very satisfied
7	9	127.89	25.48	Male	Left	Strike a heavy object	11.51	10.85	2.98	7.25	Effective	Satisfied
8	10	143.31	30.78	Female	Left	Scald	25.24	10.42	4.01	7.32	Markedly effective	Very satisfied
9	9	138.41	27.62	Male	Left	Fall injury	9.05	11.13	2.26	9.14	Effective	Satisfied
10	8	136.89	21.59	Male	Left	Fall injury	14.59	7.3	2.4	6.56	Markedly effective	Very satisfied
11	9	126.1	27.37	Female	Left	Scald	15.3	9.44	3.84	6.13	Markedly effective	Satisfied
12	6	137.41	25.97	Male	Right	Fall injury	19.62	2.3	2.81	10.07	Markedly effective	Very satisfied
13	7	122.94	24.75	Male	Left	Fall injury	18.04	11.11	3.94	7.63	Effective	Dissatisfied
14	8	138.35	19.51	Female	Right	Fall injury	23.81	9.44	2.65	10.63	Markedly effective	Dissatisfied
15	8	129.66	29.74	Male	Right	Scald	16.33	14.41	3.96	6.62	Effective	Very satisfied
16	9	145.96	23.71	Female	Left	Scald	14.51	9.61	3.62	6.08	Invalid	Satisfied
17	9	124	25.83	Male	Right	Fall injury	13.65	11.1	4.51	10.95	Markedly effective	Dissatisfied
18	8	137.28	25.46	Female	Left	Scald	19.37	10.02	4.45	9.32	Effective	Very satisfied
19	9	134.97	22.44	Male	Right	Fall injury	6.4	6.4	3.03	6.42	Markedly effective	Dissatisfied
20	6	135.96	29.33	Male	Right	Scald	16.24	9.42	2.65	9.28	Markedly effective	Very satisfied
21	11	139.05	33.09	Male	Left	Fall injury	11.5	11.31	3.88	7.16	Invalid	Very satisfied
22	9	138.1	24.82	Male	Left	Scald	20.19	14.26	2.43	4.33	Markedly effective	Satisfied
23	9	120.96	22.21	Female	Left	Fall injury	18.25	13.64	3.1	7.78	Effective	Satisfied
24	8	136.55	25.1	Male	Right	Scald	15.01	7.5	2.97	9.7	Invalid	Very satisfied
25	10	117.01	24.74	Female	Left	Scald	14.33	5.48	4.04	7.46	Markedly effective	Satisfied
26	9	141.47	30.34	Male	Right	Fall injury	15.65	9.44	4	4.94	Effective	Very satisfied
27	7	110.75	27.15	Male	Left	Scald	13.8	9.44	2.98	9.59	Invalid	Satisfied
28	9	128.56	18.88	Female	Right	Fall injury	17.89	9.44	3.77	9.93	Markedly effective	Very satisfied
29	9	128.81	28.71	Male	Right	Fall injury	14.44	1.06	2.57	7.14	Effective	Very satisfied
30	9	121.02	24.69	Male	Left	Scald	20.96	9.9	3.81	9.71	Markedly effective	Dissatisfied
31	9	125.69	22.28	Female	Right	Fall injury	18.27	15.01	2.2	4.93	Effective	Very satisfied
32	8	143.3	19.49	Male	Left	Fall injury	10.07	9.44	2.89	7.23	Markedly effective	Very satisfied
33	8	140.1	24.26	Male	Left	Strike a heavy object	22.1	5.78	3.12	8.99	Markedly effective	Satisfied
34	8	139.64	33.45	Female	Left	Fall injury	19.93	8.75	4.31	5.95	Markedly effective	Very satisfied
35	9	135.65	28.19	Male	Left	Strike a heavy object	18.1	11.14	3.81	9.33	Effective	Very satisfied
36	9	134.91	30.7	Male	Left	Fall injury	20.53	4.87	4.31	6.64	Markedly effective	Satisfied
37	6	136.89	24.33	Female	Left	Scald	14.78	9.44	4.06	7.48	Effective	Very satisfied
38	9	136.18	28.35	Male	Right	Fall injury	7.99	14.03	3.55	8.85	Effective	Satisfied
39	8	138.85	30.45	Female	Left	Fall injury	15.66	8.39	3.15	9.63	Markedly effective	Very satisfied
40	8	139.18	23.93	Male	Right	Fall injury	13.37	12.22	4.04	5.98	Effective	Satisfied
41	6	126.53	25.27	Female	Left	Scald	19.12	9.44	2.08	9.29	Markedly effective	Very satisfied
42	9	118.53	19.25	Male	Left	Scald	10.72	9.85	4.65	4.95	Markedly effective	Satisfied
43	5	126.72	33.27	Female	Left	Fall injury	16.66	9.44	2.82	8.2	Effective	Very satisfied
44	9	143.27	25.25	Female	Right	Strike a heavy object	6.62	14.33	3.98	8.29	Effective	Satisfied
45	10	135.93	23.5	Male	Left	Fall injury	15.42	8.05	3.03	9.8	Markedly effective	Very satisfied
46	8	125.35	28.15	Female	Left	Strike a heavy object	19.1	11.59	4.31	7.75	Effective	Satisfied
47	10	136.96	20.27	Male	Right	Fall injury	20.65	9.44	2.51	11.66	Effective	Very satisfied
48	9	123.08	26.88	Female	Left	Scald	13.49	11.82	2.34	5.06	Markedly effective	Dissatisfied
49	8	138.26	24.82	Female	Right	Fall injury	18.65	5.29	2.6	9.52	Effective	Very satisfied
50	10	125.5	29.02	Male	Left	Fall injury	9.4	8.28	3.73	13.04	Markedly effective	Satisfied
51	8	126.74	28.62	Female	Right	Scald	14.18	7.37	2.25	6.66	Effective	Very satisfied
52	8	121.82	23.43	Male	Left	Fall injury	13.56	7.27	3.19	9.27	Markedly effective	Satisfied
53	10	145.29	30.62	Female	Right	Fall injury	19.64	7.88	4.43	10.11	Effective	Very satisfied
54	7	128.1	20	Male	Right	Scald	14.89	13.09	5.5	5.47	Markedly effective	Satisfied
55	9	131.87	29.34	Male	Left	Fall injury	15.02	13.64	4.35	6.81	Effective	Very satisfied
56	8	138.46	24.2	Female	Right	Scald	19.29	7.42	3.26	10.67	Markedly effective	Satisfied
57	9	121.47	30.15	Male	Right	Scald	38.97	18.09	2.46	4.68	Invalid	Dissatisfied
58	9	123.47	25.2	Male	Right	Fall injury	31.9	15.75	6.24	6.69	Invalid	Satisfied
59	8	142.69	22.14	Female	Right	Scald	23.56	16.17	8.48	5.79	Invalid	Dissatisfied
60	6	143.98	33.02	Male	Right	Strike a heavy object	36.52	11.53	6.24	5.25	Effective	Satisfied
61	6	148.69	20.35	Male	Right	Fall injury	30.91	16.09	7.18	4.3	Invalid	Dissatisfied
62	9	130.66	25.58	Male	Right	Strike a heavy object	51.88	11.82	5.09	2.16	Effective	Satisfied
63	10	107.44	28.95	Male	Left	Fall injury	23.41	13.24	6.49	6.14	Effective	Dissatisfied
64	6	117.25	23.25	Female	Right	Scald	31.1	16.82	4.76	5.35	Effective	Satisfied
65	9	134.78	27.07	Male	Right	Scald	30.93	19.64	4.34	6.91	Invalid	Dissatisfied
66	10	139.58	27.08	Male	Left	Fall injury	29.98	23.05	6.24	5.8	Effective	Very satisfied
67	5	128.68	22.33	Male	Right	Fall injury	31.1	17.14	9.89	5.8	Invalid	Dissatisfied
68	9	121.4	21.78	Male	Right	Scald	28.44	15.24	6.02	7.38	Effective	Dissatisfied
69	10	130.29	24.02	Male	Right	Fall injury	26.62	12.27	6.85	4.46	Effective	Satisfied
70	11	115.81	35.09	Female	Left	Scald	34.97	14.43	6.48	5.2	Effective	Very satisfied
71	8	144.92	23.75	Male	Right	Fall injury	31.08	21.12	6.34	3.73	Markedly effective	Very satisfied
72	9	136.87	24.06	Female	Left	Fall injury	26.84	13.07	8.08	5.5	Effective	Satisfied
73	9	129.48	20.66	Male	Right	Scald	45.02	11.33	6.77	5.38	Effective	Satisfied
74	6	115.55	19.89	Female	Right	Fall injury	31.98	12.07	5.67	3.39	Markedly effective	Dissatisfied
75	10	122.52	26.29	Male	Right	Strike a heavy object	31.31	17.96	4.26	4.91	Invalid	Satisfied
76	9	134.37	25.58	Male	Left	Fall injury	36.5	16.07	6.24	6.35	Markedly effective	Satisfied
77	14	123.54	27.98	Male	Right	Fall injury	44.03	15.4	7.56	5.68	Effective	Very satisfied
78	7	122.99	25.58	Male	Left	Strike a heavy object	38	18.66	7	5.71	Markedly effective	Satisfied
79	10	134	31.04	Female	Right	Scald	34.78	21.82	5.28	6.45	Effective	Dissatisfied
80	7	131.84	24.96	Male	Left	Scald	35.71	11.55	6.42	5.22	Markedly effective	Very satisfied
81	9	134.61	23.82	Female	Right	Scald	42.84	21.3	5.5	4.9	Invalid	Dissatisfied
82	8	124.73	21.94	Male	Left	Scald	30.52	13.95	6.74	3.64	Markedly effective	Satisfied
83	8	129.48	31.83	Male	Right	Fall injury	36.09	14.8	6.18	5.11	Markedly effective	Satisfied
84	6	133.62	17.57	Female	Right	Strike a heavy object	43.06	21.07	4.53	6.08	Invalid	Very satisfied
85	12	126.74	27.88	Male	Left	Fall injury	38.76	16.45	3.61	4.91	Markedly effective	Satisfied
86	12	126.5	26.44	Male	Right	Scald	28.49	11.26	5.5	6.39	Effective	Dissatisfied
87	9	138.61	28.13	Female	Left	Scald	31.53	17.01	6.24	7.09	Markedly effective	Satisfied
88	8	135.48	22.53	Male	Left	Fall injury	35.74	16.48	9.74	6.89	Markedly effective	Very satisfied
89	9	124.94	21.45	Male	Left	Strike a heavy object	38.02	18.56	9.43	5.65	Markedly effective	Satisfied
90	4	142.91	27.78	Female	Right	Fall injury	28.22	16.8	6.35	5.53	Markedly effective	Very satisfied
91	8	131.21	28.62	Male	Left	Strike a heavy object	37.41	17.23	5.22	6.86	Effective	Satisfied
92	6	133.13	17.5	Male	Left	Fall injury	29.73	16.02	7.13	3.81	Markedly effective	Very satisfied
93	7	146.96	28.63	Female	Left	Scald	33.92	9.29	6.55	5.53	Markedly effective	Satisfied
94	7	131.99	26	Male	Right	Fall injury	32.16	19.98	6.58	7.04	Effective	Very satisfied
95	8	129.48	27.13	Female	Right	Scald	25.06	12.48	4.72	3.62	Markedly effective	Satisfied
96	9	97.9	28.11	Male	Left	Scald	37.29	13.45	4.23	6.48	Effective	Dissatisfied
97	10	116.89	26.16	Female	Right	Fall injury	30.71	16.23	4.86	4.69	Effective	Very satisfied
98	10	129.81	27.56	Male	Left	Strike a heavy object	25.81	16.22	6.66	5.48	Markedly effective	Dissatisfied
99	9	123.98	27.33	Female	Left	Fall injury	22.55	16.07	5.99	4.26	Effective	Very satisfied
100	8	133.45	23.55	Female	Right	Scald	45.89	21.89	4.56	6.16	Effective	Satisfied
101	11	117.38	24.4	Male	Left	Fall injury	33.68	21.09	7.83	4.21	Markedly effective	Very satisfied
102	11	131.24	27.03	Female	Right	Scald	49.76	13.72	6.46	4.02	Effective	Satisfied
103	7	124.3	29.34	Male	Left	Fall injury	26.39	19.17	5.4	3.83	Invalid	Very satisfied
104	7	129.48	17.53	Female	Right	Fall injury	32.23	8.02	6.96	5.69	Markedly effective	Satisfied
105	11	151.09	27.7	Female	Right	Scald	30.85	19.47	7.72	5.9	Invalid	Very satisfied
106	10	125.82	27.48	Male	Left	Fall injury	44.51	14.92	6.93	4.5	Markedly effective	Satisfied
107	8	127.99	29.92	Male	Right	Scald	34.48	18.4	3.65	3.53	Effective	Satisfied
108	9	144.14	22.52	Male	Right	Fall injury	25.63	19.9	7.58	6.97	Markedly effective	Very satisfied
109	6	113.39	24.66	Female	Left	Fall injury	35.37	12.89	7.8	5.61	Effective	Satisfied
110	9	129.48	29.14	Male	Right	Strike a heavy object	30.25	16.57	5.96	5.86	Markedly effective	Very satisfied
111	8	125.78	27.15	Male	Right	Fall injury	31.97	17.89	6.24	4.86	Invalid	Satisfied
112	11	136.13	20.12	Female	Left	Fall injury	45.91	10.79	6.24	5.13	Markedly effective	Very satisfied
